# Supplementary material for: Pediatric Early Warning System (PEWS) Association with ICU Mortality in Children with Acute Lymphoblastic Leukemia: A Cohort Study from Kazakhstan
Source: Medicina (Kaunas). 2025 Nov 18;61(11):2054. doi: 10.3390/medicina61112054 (PMC12654657; doi:10.3390/medicina61112054)
Supplement: Supplementary file 1 [file medicina-61-02054-s001.zip]

Archive with 1 entries (1 files):
- Supplementary Tables (S1-S7).pdf
